# Supplementary material for: Correlations and Variations Between the Major Biochemical Parameters of the Blood of Hybrid Swine
Source: Animals (Basel). 2024 Oct 17;14(20):3002. doi: 10.3390/ani14203002 (PMC11504049; doi:10.3390/ani14203002)
Supplement: Supplementary file 1 [file animals-14-03002-s001.zip]

Archive with 1 entries (1 files):
- animals-3163191-supplementary.pdf
